# Supplementary material for: Genetic Characteristics of Cutaneous, Acral, and Mucosal Melanoma in Japan
Source: Cancer Med. 2024 Nov 20;13(22):e70360. doi: 10.1002/cam4.70360 (PMC11577301; doi:10.1002/cam4.70360)
Supplement: Supplementary file 1 — TABLE S1. Genes included in the custom melanoma gene panel. [file CAM4-13-e70360-s001.xlsx]

## Sheet: Sheet1
Table S1. Genes included in the custom melanoma gene panel
Full coding sequence (58)	APC, ARID1A, ARID1B, ARID2, ATM, ATRX, BAP1, BRAF, BRCA1, BRCA2, CD274, CDK4, CDK6, CDKN2A, CWH43, CYLD, DDX3X, EGFR, EZH2, FGFR1, GAB2, GNA11, GNAQ, GNAS, GRIN2A, HDAC9, HGF, KDR, MAP2K2, MDM2, MEN1, MLH1, MSH2, MSH6, NF1, NOTCH1, NOTCH2, NTRK1, NTRK3, PDGFRA, PIK3CA, POLD1, POLE, PPP6C, PRSS1, PTEN, PTPN11, RAMP2, RASA2, RB1, SKP2, SPRED1, STK11, TERT (including the promoter region), TP53, TSC1…
Hot spot only (23)	AKT1, AKT3, CCND1, CTNNB1, CYSLTR2, EIF1AX, ERBB2, ERBB4, FGFR2, FGFR3, HRAS, IDH1, KIT, KRAS, MAP2K1, MET, MITF, MTOR, NRAS, PLCB4, RAC1, SF3B1, SRSF2
Promoter region (9)	BLCAP, DPH3, KBTBD8, NFKBIE, NSUN6, RALY, RNF185, RPL29, ZNF778
5’-untranslated region (5)	CHCHD2, MRPS31, PES1, RPS14, RPS27
parenthesis: number of genes
